# Supplementary material for: Deciphering Hydrodynamic and Drug-Resistant Behaviors of Metastatic EMT Breast Cancer Cells Moving in a Constricted Microcapillary
Source: J Clin Med. 2019 Aug 9;8(8):1194. doi: 10.3390/jcm8081194 (PMC6722803; doi:10.3390/jcm8081194)
Supplement: Supplementary file 1 [file jcm-08-01194-s001.zip]

Archive with 5 entries (4 files):
- jcm-555599-supplementary/
- jcm-555599-supplementary/Supplementary Informaton.docx
- jcm-555599-supplementary/Supplementary video S1.mp4
- jcm-555599-supplementary/Supplementary video S2.mp4
- jcm-555599-supplementary/Supplementary video S3.mp4
